# Supplementary material for: Mapping protein interactions of sodium channel NaV1.7 using epitope‐tagged gene‐targeted mice
Source: EMBO J. 2018 Jan 15;37(3):427–45. doi: 10.15252/embj.201796692 (PMC5793798; doi:10.15252/embj.201796692)
Supplement: Supplementary file 2 — Table EV1 [file EMBJ-37-427-s002.xlsx]

## Sheet: Sheet1
Table - EV1. Identified Nav1.7 associated proteins using ss-AP and LC-MS/MS
No.	Gene Symbol	Protein name	UniProt Acc	Length (AA)	MW (Da)	PSMs	Peptide Seqs	% Coverage	Normalized Spectral Index Quantity			Appearance
									KI (Average)	WT (Average)	Ratio (KI/WT)	KI Group	WT Group
1	Scn3b	Sodium channel subunit beta-3	Q8BHK2	215	20381.1	13	3	28.6	2.64e-06	0	KI only	5	0
2	Psmd12	26S proteasome non-ATPase regulatory subunit 12	Q9D8W5	456	52987.6	12	3	6.8	4.47e-07	0	KI only	5	0
3	Homer2	Isoform 2 of Homer protein homolog 2	Q9QWW1-2	343	40635.4	13	8	26.8	1.22e-06	0	KI only	4	0
4	Fga	Isoform 2 of Fibrinogen alpha chain	E9PV24-2	557	87609.5	35	9	22.8	1.06e-06	0	KI only	4	0
5	Akap12	Isoform 2 of A-kinase anchor protein 12	Q9WTQ5-2	1579	181090	20	10	15.3	1.23e-07	0	KI only	4	0
6	Bola2	BolA-like protein 2	Q8BGS2	86	10226.3	7	3	43	2.28e-06	0	KI only	3	0
7	Psma7	Proteasome subunit alpha type-7	Q9Z2U0	248	27909.7	16	5	23	1.77e-06	0	KI only	3	0
8	Psma1	Proteasome subunit alpha type-1	Q9R1P4	263	29599.9	16	8	32.7	1.7e-06	0	KI only	3	0
9	Psma5	Proteasome subunit alpha type-5	Q9Z2U1	241	26457.2	6	2	13.3	9.22e-07	0	KI only	3	0
10	Erh	Enhancer of rudimentary homolog	P84089	104	12269	7	2	26.9	9.12e-07	0	KI only	3	0
11	Plekhb1	Isoform 2 of Pleckstrin homology domain-containing family B member 1	Q9QYE9-2	208	21380.5	10	4	35.4	8.18e-07	0	KI only	3	0
12	Omp	Olfactory marker protein	Q64288	163	18890.7	4	2	17.2	6.62e-07	0	KI only	3	0
13	Fabp7	Fatty acid-binding protein, brain	P51880	132	20656.6	3	2	17.4	5.87e-07	0	KI only	3	0
14	Psmb5	Proteasome subunit beta type-5	O55234	264	28586.3	7	4	16.3	4.79e-07	0	KI only	3	0
15	Flna	Filamin-A	Q8BTM8	2647	281100	48	17	11.6	4e-07	0	KI only	3	0
16	Psma4	Proteasome subunit alpha type-4	Q9R1P0	261	23423.8	6	2	19	3.79e-07	0	KI only	3	0
17	Oxct1	Succinyl-CoA:3-ketoacid coenzyme A transferase 1, mitochondrial	Q9D0K2	520	56097.1	15	6	15.8	3.72e-07	0	KI only	3	0
18	Tusc5	Tumor suppressor candidate 5 homolog	Q8C838	173	18743	4	2	14.5	3.22e-07	0	KI only	3	0
19	Rab1A	Ras-related protein Rab-1A	P62821	205	22412.3	4	3	16.8	1.9e-07	0	KI only	3	0
20	Wdr7	WD repeat-containing protein 7	Q920I9	1489	163777	7	4	4.1	8.24e-08	0	KI only	3	0
21	Ahnak	Protein Ahnak	E9Q616	5656	605559	25	11	11.5	5.34e-08	0	KI only	3	0
22	Rbm10	Isoform 3 of RNA-binding protein 10	Q99KG3-3	929	103701	7	5	7.2	7.9e-08	0	KI only	3	0
23	Tln1	Talin-1	P26039	2541	270410	7	8	3.8	3.32e-08	0	KI only	3	0
24	Camsap3	Isoform 2 of Calmodulin-regulated spectrin-associated protein 3	Q80VC9-2	1182	135551	8	5	5.1	6.56e-08	0	KI only	3	0
25	Rp2	Isoform 2 of Protein XRP2	Q9EPK2-2	369	39441.2	10	5	14.6	8.67e-07	0	KI only	3	0
26	Lnp	Protein lunapark	Q7TQ95	425	42066	9	2	6.4	7.52e-08	0	KI only	3	0
27	Tmed10	Transmembrane emp24 domain-containing protein 10	Q9D1D4	219	24948.9	5	2	8.2	7.75e-08	0	KI only	2	0
28	Psmb2	Proteasome subunit beta type-2	Q9R1P3	201	22945.8	9	3	17.9	8.92e-07	0	KI only	2	0
29	Pebp1	Phosphatidylethanolamine-binding protein 1	P70296	187	20871.4	9	5	46	8.32e-07	0	KI only	2	0
30	Psmb4	Proteasome subunit beta type-4	P99026	264	29169.4	4	3	17	3.54e-07	0	KI only	2	0
31	Psmd4	Isoform Rpn10B of 26S proteasome non-ATPase regulatory subunit 4	O35226-2	379	41128.4	4	7	33	2.13e-07	0	KI only	2	0
32	Calb2	Calretinin	Q08331	271	31424.6	12	5	19.6	1.83e-07	0	KI only	2	0
33	Actr2	Actin-related protein 2	P61161	394	44840.3	8	5	15	1.34e-07	0	KI only	2	0
34	Map2	Microtubule-associated protein (Fragment)	G3UZJ2	241	25808.1	2	12	54.4	2.41e-07	0	KI only	2	0
35	Htatsf1	HIV Tat-specific factor 1 homolog	Q8BGC0	757	86403.7	4	2	3.8	9.15e-08	0	KI only	2	0
36	Tkt	Transketolase	P40142	623	67767.7	2	2	5	7.83e-08	0	KI only	2	0
37	Pccb	Propionyl-CoA carboxylase beta chain, mitochondrial	Q99MN9	541	54723.1	3	2	4.6	6.16e-08	0	KI only	2	0
38	Cdh2	Cadherin-2	P15116	906	94051.4	3	2	5.2	5.88e-08	0	KI only	2	0
39	Gpx4	Isoform Cytoplasmic of Phospholipid hydroperoxide glutathioneroxidase, mitochondrial	O70325-2	170	17960.8	4	2	12.1	1.15e-07	0	KI only	2	0
40	Nfasc	Neurofascin	Q810U3	1240	138249	4	10	11	4.96e-08	0	KI only	2	0
41	Mpdz	Isoform 2 of Multiple PDZ domain protein	Q8VBX6-2	2022	219275	4	2	3.3	3.66e-08	0	KI only	2	0
42	Dsp	Desmoplakin	E9Q557	2883	333570	4	6	1.9	2.17e-08	0	KI only	2	0
43	Ndufv3	NADH dehydrogenase [ubiquinone] flavoprotein 3, mitochondrial	Q8BK30	104	11824.3	2	2	23.1	9.48e-07	0	KI only	2	0
44	Ndufb10	NADH dehydrogenase [ubiquinone] 1 beta subcomplex subunit 10	Q9DCS9	176	21046.5	5	3	18.8	6.24e-07	0	KI only	2	0
45	Apoo	Apolipoprotein O	Q9DCZ4	212	18822.6	3	2	15.9	5.53e-07	0	KI only	2	0
46	Mlst8	Target of rapamycin complex subunit LST8	Q9DCJ1	326	35918.2	4	3	15.6	4.22e-07	0	KI only	2	0
47	Ahsa1	Activator of 90 kDa heat shock protein ATPase homolog 1	Q8BK64	338	38183.3	4	3	7.7	1.12e-07	0	KI only	2	0
48	Sart3	Squamous cell carcinoma antigen recognized by T-cells 3	Q9JLI8	962	109838	5	2	2.1	8.8e-08	0	KI only	2	0
49	Ntm	Neurotrimin	Q99PJ0	344	38007.4	3	4	12.3	7.69e-08	0	KI only	2	0
50	Ddb1	DNA damage-binding protein 1	Q3U1J4	1140	127096	8	4	3.4	7.32e-08	0	KI only	2	0
51	Mpp2	Isoform 2 of MAGUK p55 subfamily member 2	Q9WV34-2	569	61678.9	2	2	3.6	6.92e-08	0	KI only	2	0
52	Ppp1r9a	Protein Ppp1r9a	H3BJD0	977	123204	8	4	4.3	6.25e-08	0	KI only	2	0
53	Des	Desmin	P31001	469	53591.1	3	6	10.4	5.91e-08	0	KI only	2	0
54	Agpat3	1-acyl-sn-glycerol-3-phosphate acyltransferase gamma	Q9D517	376	43375.6	4	2	4.5	5.5e-08	0	KI only	2	0
55	Ogt	Isoform 2 of UDP-N-acetylglucosamine--peptide N-acetylglucosaminyltransferase 110 kDa subunit	Q8CGY8-2	1036	117183	4	2	1.6	5.42e-08	0	KI only	2	0
56	Mccc2	Methylcrotonoyl-CoA carboxylase beta chain, mitochondrial	Q3ULD5	563	61502.3	2	2	3.9	4.63e-08	0	KI only	2	0
57	Slc4a8	Isoform 2 of Electroneutral sodium bicarbonate exchanger 1	Q8JZR6-2	1037	122666	2	6	5.9	1.82e-08	0	KI only	2	0
58	Slc7a14	Probable cationic amino acid transporter	Q8BXR1	771	73620.1	7	2	3.5	1.07e-08	0	KI only	2	0
59	Sgk223	Tyrosine-protein kinase SgK223	Q571I4	1179	148248	4	3	4	7.46e-09	0	KI only	2	0
60	Tab1	TGF-beta-activated kinase 1 and MAP3K7-binding protein 1	Q8CF89	502	54726.3	39	15	48.8	1.4e-06	1.99e-08	70.3518	5	1
61	Usmg5	Up-regulated during skeletal muscle growth protein 5	Q78IK2	58	6377.36	14	3	44.8	4.67e-06	7.64e-08	61.1257	4	1
62	Ppm1a	Protein phosphatase 1A	P49443	382	42513.8	9	4	16.2	1.15e-06	2.86e-08	40.2098	3	1
63	Tln2	Talin-2	E9PUM4	2542	272254	33	17	9.6	9.73e-08	3.07e-09	31.6938	4	1
64	Usp15	Ubiquitin carboxyl-terminal hydrolase 15	Q8R5H1	981	112542	26	11	13.4	4.29e-07	1.55e-08	27.6774	4	1
65	Atp6v1g2	V-type proton ATPase subunit G 2	Q9WTT4	118	13661	8	5	50	6.28e-07	2.51e-08	25.0199	3	1
66	Pi4ka	Protein Pi4ka	E9Q3L2	2044	231818	72	25	14.6	7.78e-07	4.94e-08	15.749	5	2
67	Actr1b	Beta-centractin	Q8R5C5	376	42362.8	15	10	36.7	1.12e-06	7.3e-08	15.3425	5	1
68	Cct5	T-complex protein 1 subunit epsilon	P80316	541	59748	31	13	31.4	8.4e-07	5.72e-08	14.6853	4	2
69	Eno1	Alpha-enolase	P17182	434	47237.3	38	15	47.7	1.99e-06	1.37e-07	14.5255	4	3
70	Dpysl4	Isoform 2 of Dihydropyrimidinase-related protein 4	O35098-2	593	62050.6	15	8	14.7	1.75e-07	1.72e-08	10.1744	3	1
71	Ttc7b	Protein Ttc7b	E9Q6P5	843	94395.9	24	12	22.2	2.76e-07	2.78e-08	9.92806	5	2
72	Marcks	Myristoylated alanine-rich C-kinase substrate	P26645	309	29733.9	14	2	11	7.71e-07	7.93e-08	9.72257	5	2
73	Tf	Serotransferrin	Q921I1	697	108015	10	6	9.3	1.52e-07	1.61e-08	9.44099	3	1
74	Echs1	Enoyl-CoA hydratase, mitochondrial	Q8BH95	290	31526.3	47	9	32.4	1.6e-05	1.81e-06	8.83978	5	4
75	Hbbt1	Beta-globin	A8DUK4	147	15774.2	7	8	68.7	1.26e-05	1.46e-06	8.63014	4	2
76	Cct3	T-complex protein 1 subunit gamma	P80318	545	60753.5	31	14	32.3	1.16e-06	1.35e-07	8.59259	4	3
77	Mapk8ip3	Isoform 1a of C-Jun-amino-terminal kinase-interacting protein 3	Q9ESN9-2	1305	148947	11	7	6.4	1.58e-07	1.84e-08	8.58696	4	2
78	Tcp1	T-complex protein 1 subunit alpha	P11983	556	60572.8	56	18	38.5	1.62e-06	1.93e-07	8.39378	5	3
79	Amph	Amphiphysin	Q7TQF7	686	75165.3	36	10	20	8.39e-07	1.02e-07	8.22549	4	2
80	Ablim1	Isoform 2 of Actin-binding LIM protein 1	Q8K4G5-2	701	97025	11	2	3.9	1.46e-07	1.9e-08	7.68421	5	2
81	Tmod2	Tropomodulin-2	Q9JKK7	351	39576.7	28	9	29.1	2.68e-06	3.86e-07	6.94301	5	2
82	Dst	Isoform 3 of Dystonin	Q91ZU6-3	7400	872299	11	13	1.8	1.16e-08	1.82e-09	6.37363	3	1
83	Map3k7	Mitogen-activated protein kinase kinase kinase 7	Q62073	579	67331.4	11	5	14.3	5.2e-07	8.41e-08	6.18312	4	1
84	Calr	Calreticulin	P14211	416	48072.9	16	6	20	4.23e-07	6.85e-08	6.17518	3	2
85	Stx12	Syntaxin-12	Q9ER00	274	31248	6	3	10.2	2.49e-07	4.23e-08	5.88652	3	1
86	Tceal5	Transcription elongation factor A protein-like 5	Q8CCT4	200	22078.7	15	5	22	1.23e-06	2.16e-07	5.69444	4	1
87	Kif5c	Kinesin heavy chain isoform 5C	P28738	956	109477	8	5	6.7	2.85e-08	5.25e-09	5.42857	4	2
88	Bcap31	B-cell receptor-associated protein 31	Q61335	245	28011	4	2	11	4.18e-07	7.83e-08	5.33844	3	1
89	Slc7a5	Large neutral amino acids transporter small subunit 1	Q9Z127	512	55979.6	5	4	9.8	1.66e-07	3.11e-08	5.33762	3	1
90	Atp5d	ATP synthase subunit delta, mitochondrial	Q9D3D9	168	17625.2	13	2	13.7	4.05e-06	7.73e-07	5.23933	6	3
91	Eif3l	Eukaryotic translation initiation factor 3 subunit L	Q8QZY1	564	66732.4	10	6	9.2	5.22e-07	1.02e-07	5.11765	3	1
92	Fasn	Fatty acid synthase	P19096	2504	272995	55	31	15.4	3.01e-07	6.05e-08	4.97521	5	2
93	Cct8	T-complex protein 1 subunit theta	P42932	548	59679.6	64	16	34.7	2.4e-06	4.9e-07	4.89796	5	5
94	Psmc5	26S protease regulatory subunit 8	P62196	406	45705.1	29	10	32	6.64e-07	1.38e-07	4.81159	5	2
95	Dpysl3	Dihydropyrimidinase-related protein 3	Q62188	570	61903.1	35	15	37.9	1.77e-06	3.7e-07	4.78378	3	1
96	Cct6a	T-complex protein 1 subunit zeta	P80317	531	58111.8	25	12	31.8	7.56e-07	1.59e-07	4.75472	3	1
97	Cct2	T-complex protein 1 subunit beta	P80314	535	57585.2	52	15	35.9	1.31e-06	2.76e-07	4.74638	5	2
98	Myo6	Unconventional myosin-VI	E9PVU0	1266	145042	33	12	12	3.14e-07	6.66e-08	4.71471	5	2
99	Fgb	Fibrinogen beta chain	Q8K0E8	481	54861.8	26	11	31.2	1.1e-06	2.34e-07	4.70085	3	1
100	Cd47	Isoform 2 of Leukocyte surface antigen CD47	Q61735-2	324	33165.9	11	2	8.9	1.8e-07	3.86e-08	4.66321	4	1
101	Eif3d	Eukaryotic translation initiation factor 3 subunit D	O70194	548	64110.5	22	9	22.3	6.53e-07	1.44e-07	4.53472	4	2
102	Dpysl5	Dihydropyrimidinase-related protein 5	Q9EQF6	564	61639.3	10	7	17	2.33e-07	5.17e-08	4.50677	3	1
103	Krt6a	Keratin, type II cytoskeletal 6A	P50446	553	59460.7	19	21	27.3	1.54e-06	3.43e-07	4.4898	6	4
104	Dmxl2	Isoform 2 of DmX-like protein 2	Q8BPN8-2	3022	341381	26	14	7.3	5.16e-08	1.16e-08	4.44828	6	2
105	Stk38	Serine/threonine-protein kinase 38	Q91VJ4	465	54265.5	30	9	20.9	1.58e-06	3.58e-07	4.41341	3	3
106	Slc8a1	Sodium/calcium exchanger 1	P70414	970	106865	4	3	2.8	1.76e-07	4.17e-08	4.22062	3	1
107	Sbf1	Isoform 2 of Myotubularin-related protein 5	Q6ZPE2-2	1893	209120	42	14	10.7	2.3e-07	5.47e-08	4.20475	5	3
108	Psmd3	26S proteasome non-ATPase regulatory subunit 3	P14685	530	60824.4	17	9	25.7	5.25e-07	1.25e-07	4.2	4	2
109	Cct4	T-complex protein 1 subunit delta	P80315	539	58173.8	17	6	13.5	6.37e-07	1.53e-07	4.1634	4	2
110	Kctd12	BTB/POZ domain-containing protein KCTD12	Q6WVG3	327	35959.8	23	4	14.7	8.25e-07	2e-07	4.125	6	3
111	Mthfd1l	Monofunctional C1-tetrahydrofolate synthase, mitochondrial	Q3V3R1	977	105951	96	29	35.5	3.27e-06	7.97e-07	4.10289	5	3
112	Adrm1	Proteasomal ubiquitin receptor ADRM1	Q9JKV1	407	42228.8	12	3	9.6	1.3e-07	3.2e-08	4.0625	5	2
113	Kif5b	Kinesin-1 heavy chain	Q61768	963	109772	36	14	17.4	4.04e-07	1e-07	4.04	6	2
114	Slc12a2	Solute carrier family 12 member 2	P55012	1205	130945	29	9	9.7	6.36e-07	1.58e-07	4.02532	5	2
115	Slc1a3	Excitatory amino acid transporter 1	P56564	543	59745.8	39	7	17.3	9.25e-07	2.34e-07	3.95299	4	2
116	Dstn	Destrin	Q9R0P5	165	18545.5	28	4	31.5	3.35e-06	8.49e-07	3.94582	5	2
117	Cox5a	Cytochrome c oxidase subunit 5A, mitochondrial	P12787	146	16127.3	11	5	27.4	3.63e-06	9.74e-07	3.7269	3	1
118	Cdh13	Cadherin-13	Q9WTR5	714	78335.1	7	2	3.6	9.81e-08	2.73e-08	3.59341	3	1
119	Uqcrc2	Cytochrome b-c1 complex subunit 2, mitochondrial	Q9DB77	453	48331.1	61	14	36.6	2.93e-06	8.26e-07	3.54722	6	3
120	Ndufa10	NADH dehydrogenase [ubiquinone] 1 alpha subcomplex subunit 10, mitochondrial	Q99LC3	355	40667.8	16	5	14.1	7.62e-07	2.15e-07	3.54419	3	2
121	Ank3	Ankyrin-3 (Fragment)	S4R2K9	2622	285242	34	16	6.9	3.06e-07	8.73e-08	3.50515	3	3
122	Eif3c	Eukaryotic translation initiation factor 3 subunit C	Q8R1B4	911	105735	36	12	13.6	5.32e-07	1.52e-07	3.5	5	2
123	Psmc3	26S protease regulatory subunit 6A	O88685	442	50489.9	13	5	16.5	5.87e-07	1.73e-07	3.39306	6	3
124	Dpysl2	Dihydropyrimidinase-related protein 2	O08553	572	62400.7	112	19	50.5	7.58e-06	2.26e-06	3.35398	6	6
125	Ankfy1	Rabankyrin-5	Q810B6	1169	128913	89	23	28.5	2.11e-06	6.3e-07	3.34921	3	3
126	Eif3a	Eukaryotic translation initiation factor 3 subunit A	P23116	1344	162234	67	28	21.1	9.54e-07	2.91e-07	3.27835	4	2
127	Bin1	Isoform 2 of Myc box-dependent-interacting protein 1	O08539-2	434	52857.5	15	6	21.7	7.44e-07	2.29e-07	3.24891	4	2
128	Hba	Hemoglobin subunit alpha	P01942	142	15138.8	18	3	28.2	8.48e-06	2.62e-06	3.23664	3	2
129	Cct7	T-complex protein 1 subunit eta	P80313	544	59776.2	38	12	30.7	9.5e-07	2.97e-07	3.19865	5	4
130	Ndufa7	NADH dehydrogenase [ubiquinone] 1 alpha subcomplex subunit 7	Q9Z1P6	113	12585.7	11	4	38.9	6.35e-07	2.01e-07	3.1592	3	2
131	Tubb2b	Tubulin beta-2B chain	Q9CWF2	445	50047	10	29	75.1	2.03e-06	6.45e-07	3.14729	4	3
132	Klc1	Kinesin light chain 1	E9Q7C9	560	69632	18	10	21.6	4.34e-07	1.4e-07	3.1	4	2
133	Vcp	Transitional endoplasmic reticulum ATPase	Q01853	806	89499.9	263	43	59.3	9.66e-06	3.15e-06	3.06667	6	6
134	Epb41l3	Isoform 8 of Band 4.1-like protein 3	Q9WV92-8	1052	117019	10	30	38	1.11e-07	3.67e-08	3.02452	3	2
135	Epb41l1	Isoform 2 of Band 4.1-like protein 1	Q9Z2H5-2	867	97045.5	15	11	19.6	1.77e-07	5.88e-08	3.0102	4	2
136	Atp5j	ATP synthase-coupling factor 6, mitochondrial	P97450	108	12506.6	23	3	43.5	8.87e-06	2.96e-06	2.99662	5	4
137	Atp5i	ATP synthase subunit e, mitochondrial	Q06185	71	8248.48	20	3	42.3	1.15e-05	3.89e-06	2.9563	6	2
138	Hspa9	Stress-70 protein, mitochondrial	P38647	679	73613.7	62	18	33.4	2.52e-06	8.69e-07	2.89988	6	3
139	Fgg	Fibrinogen gamma chain	Q8VCM7	436	50443.4	21	5	17	1.3e-06	4.61e-07	2.81996	3	3
140	Psmc4	26S protease regulatory subunit 6B	P54775	418	47486.6	11	6	20.3	2.25e-07	8.11e-08	2.77435	5	2
141	Ppfia3	Liprin-alpha 3	B8QI35	1194	133686	17	10	9	1.75e-07	6.36e-08	2.75157	3	2
142	Ywhag	14-3-3 protein gamma	P61982	247	28357	77	14	58.7	1.08e-05	3.97e-06	2.7204	6	3
143	Atp2a2	Sarcoplasmic/endoplasmic reticulum calcium ATPase 2	O55143	1044	115090	38	16	17.5	5.99e-07	2.21e-07	2.71041	4	3
144	Psmd13	26S proteasome non-ATPase regulatory subunit 13	Q9WVJ2	376	39759.5	25	9	26.9	1.41e-06	5.28e-07	2.67045	5	2
145	Eif3b	Eukaryotic translation initiation factor 3 subunit B	Q8JZQ9	803	91547.3	48	12	17.4	1.03e-06	3.88e-07	2.65464	5	2
146	Cend1	Cell cycle exit and neuronal differentiation protein 1	Q9JKC6	149	15013.9	19	3	23.5	9.06e-07	3.42e-07	2.64912	6	3
147	Cttn	Src substrate cortactin	Q60598	546	61374.5	15	11	25.3	4.34e-07	1.64e-07	2.64634	4	2
148	Ppp2cb	Serine/threonine-protein phosphatase 2A catalytic subunit beta isoform	P62715	309	35642.4	17	6	22.7	3.64e-07	1.39e-07	2.61871	4	2
149	Atp5a1	ATP synthase subunit alpha, mitochondrial	Q03265	553	59877.7	35	28	56.8	2.07e-06	7.99e-07	2.59074	6	6
150	Uchl1	Ubiquitin carboxyl-terminal hydrolase isozyme L1	Q9R0P9	223	24876.5	32	8	41.7	5.47e-06	2.12e-06	2.58019	6	4
151	Ncam1	Neural cell adhesion molecule 1 (Fragment)	A0A0A6YY91	1089	116622	64	29	40.7	2.02e-06	7.89e-07	2.5602	5	5
152	Igsf8	Immunoglobulin superfamily member 8	Q8R366	611	65150.4	32	9	16.7	1.48e-06	5.81e-07	2.54733	5	3
153	Ndufa9	NADH dehydrogenase [ubiquinone] 1 alpha subcomplex subunit 9, mitochondrial	Q9DC69	377	42606.4	23	7	20.4	1.71e-06	6.8e-07	2.51471	3	3
154	Rufy3	Isoform 2 of Protein RUFY3	Q9D394-2	665	53099.3	13	3	6.6	2.43e-07	9.82e-08	2.47454	5	2
155	Dctn5	Dynactin subunit 5	Q9QZB9	182	20181.4	13	3	15.4	1.34e-07	5.45e-08	2.45872	3	1
156	Hnrnph2	Heterogeneous nuclear ribonucleoprotein H2	P70333	449	49374.4	28	5	14.5	7.04e-07	2.89e-07	2.43599	6	3
157	Hadha	Trifunctional enzyme subunit alpha, mitochondrial	Q8BMS1	763	82833.6	41	14	21.6	1.16e-06	4.79e-07	2.42171	5	3
158	Acly	ATP-citrate synthase	Q91V92	1091	121042	15	11	11.2	2.01e-07	8.31e-08	2.41877	5	2
159	Lmna	Isoform C of Prelamin-A/C	P48678-2	574	13311.1	20	4	35.9	4.54e-07	1.89e-07	2.40212	6	2
160	Prnp	Major prion protein	P04925	254	28031.6	11	2	8.3	4.07e-07	1.72e-07	2.36628	3	2
161	Vdac3	Voltage-dependent anion-selective channel protein 3	Q60931	283	30904.5	13	5	18.7	9.45e-07	4e-07	2.3625	3	3
162	Dync1h1	Cytoplasmic dynein 1 heavy chain 1	Q9JHU4	4644	533097	98	48	10.8	3.34e-07	1.42e-07	2.35211	5	3
163	Dctn4	Isoform 2 of Dynactin subunit 4	Q8CBY8-2	460	53149.1	30	9	26.7	1.43e-06	6.08e-07	2.35197	3	2
164	Ppia	Peptidyl-prolyl cis-trans isomerase A	P17742	164	17995.9	27	9	66.5	2.68e-06	1.17e-06	2.2906	5	3
165	Psmd11	26S proteasome non-ATPase regulatory subunit 11	Q8BG32	422	47533.1	25	8	20.1	1.25e-06	5.46e-07	2.28938	4	2
166	Krt2	Keratin, type II cytoskeletal 2 epidermal	Q3TTY5	707	71078	37	11	11.6	6.59e-06	2.89e-06	2.28028	5	5
167	Atp5c1	ATP synthase subunit gamma, mitochondrial	Q91VR2	298	30308.8	29	7	29.9	3.46e-06	1.54e-06	2.24675	6	3
168	Eif3e	Eukaryotic translation initiation factor 3 subunit E	P60229	445	52313.5	28	7	15.7	1.22e-06	5.44e-07	2.24265	3	2
169	Napa	Alpha-soluble NSF attachment protein	Q9DB05	295	33240.3	20	6	27.5	5.96e-07	2.66e-07	2.2406	3	2
170	Nsf	Vesicle-fusing ATPase	P46460	744	82777.1	137	24	35.6	4.67e-06	2.11e-06	2.21327	6	3
171	Tuba4a	Tubulin alpha-4A chain	P68368	448	52999	62	25	61.6	6.41e-06	2.91e-06	2.20275	6	5
172	Atp1a1	Sodium/potassium-transporting ATPase subunit alpha-1	Q8VDN2	1023	113216	98	39	41.6	3.94e-06	1.8e-06	2.18889	6	6
173	Synj1	Synaptojanin-1	Q8CHC4	1574	146809	50	17	18.5	4.78e-07	2.2e-07	2.17273	6	3
174	Dbn1	Drebrin	Q9QXS6	706	77437.4	107	20	29.3	5.05e-06	2.38e-06	2.12185	6	2
175	Hsp90ab1	Heat shock protein HSP 90-beta	P11499	724	83445.2	80	23	38.1	3.34e-06	1.58e-06	2.11392	6	5
176	Psmd1	26S proteasome non-ATPase regulatory subunit 1	Q3TXS7	953	105933	19	8	10.2	2.47e-07	1.17e-07	2.11111	4	2
177	Napb	Beta-soluble NSF attachment protein	P28663	298	33607.5	11	4	19.1	2.16e-07	1.03e-07	2.09709	4	2
178	Calm1	Calmodulin	P62204	149	16862.9	65	8	60.4	9.96e-06	4.75e-06	2.09684	6	6
179	Cfl1	Cofilin-1	P18760	166	18583.7	45	6	54.2	1.49e-05	7.11e-06	2.09564	6	5
180	Slc12a5	Isoform 2 of Solute carrier family 12 member 5	Q91V14-2	1115	126513	40	15	13.2	1e-06	4.78e-07	2.09205	6	3
181	Kpnb1	Importin subunit beta-1	P70168	876	97374.2	15	3	3.8	1.35e-07	6.48e-08	2.08333	6	3
182	Ap3d1	AP-3 complex subunit delta-1	O54774	1199	135338	11	5	4.4	5.21e-08	2.51e-08	2.0757	4	2
183	Atp5j2	ATP synthase subunit f, mitochondrial	P56135	88	9017.63	9	3	31.6	2.22e-06	1.07e-06	2.07477	5	3
184	Rap1gds1	Protein Rap1gds1	E9Q6Q4	558	66214.4	18	5	5.6	5.33e-07	2.57e-07	2.07393	5	2
185	Eef2	Elongation factor 2	P58252	858	95505	46	16	21	8.42e-07	4.07e-07	2.0688	6	3
186	Rtn4	Reticulon-4	Q99P72	1162	126877	50	17	27.7	6.51e-07	3.15e-07	2.06667	5	2
187	Eef1a1	Elongation factor 1-alpha 1	P10126	462	50208.2	19	12	29	7.12e-07	3.49e-07	2.04011	5	3
188	Atp5o	ATP synthase subunit O, mitochondrial	Q9DB20	213	23402.8	38	11	67.6	3.69e-06	1.81e-06	2.03867	6	2
189	Fam126b	Isoform 2 of Protein FAM126B	Q8C729-2	586	58694	22	9	18.3	5.17e-07	2.54e-07	2.03543	5	2
190	Endod1	Endonuclease domain-containing 1 protein	Q8C522	501	55370.8	17	9	19	1.22e-06	6.01e-07	2.02995	3	3
191	Ndufs8	NADH dehydrogenase [ubiquinone] iron-sulfur protein 8, mitochondrial	Q8K3J1	212	24076.8	13	3	17.9	6.67e-07	3.31e-07	2.01511	3	3
192	Prdx2	Peroxiredoxin-2	Q61171	198	21819.1	23	6	31.3	1.86e-06	9.25e-07	2.01081	3	3
193	Tubb5	Tubulin beta-5 chain	P99024	444	49765	32	27	70.9	4.46e-06	2.23e-06	2	5	4
194	Pkm	Isoform M1 of Pyruvate kinase PKM	P52480-2	531	58092	63	19	47.6	1.67e-06	8.38e-07	1.99284	6	5
195	Lsamp	Limbic system-associated membrane protein	Q8BLK3	341	37377.2	9	4	11.8	4.75e-07	2.39e-07	1.98745	3	3
196	Hspa5	78 kDa glucose-regulated protein	P20029	655	72557.6	131	26	41.8	5.42e-06	2.74e-06	1.9781	6	6
197	Eif3i	Eukaryotic translation initiation factor 3 subunit I	Q9QZD9	325	36527.6	21	6	25.2	2.13e-06	1.08e-06	1.97222	5	2
198	Actbl2	Beta-actin-like protein 2	Q8BFZ3	376	42085.1	12	13	33	1.09e-06	5.61e-07	1.94296	3	3
199	Ap2s1	AP-2 complex subunit sigma	P62743	142	17042.7	10	3	16.9	1.61e-06	8.33e-07	1.93277	3	2
200	Gprin1	G protein-regulated inducer of neurite outgrowth 1	Q3UNH4	932	95707.5	44	12	17.5	3.94e-07	2.05e-07	1.92195	4	2
201	Crmp1	Dihydropyrimidinase-related protein 1	P97427	572	74372.5	49	16	40.9	1.88e-06	9.9e-07	1.89899	6	3
202	Homer1	Homer protein homolog 1	Q9Z2Y3	366	41496	66	18	56.6	4.47e-06	2.36e-06	1.89407	5	6
203	Prdx1	Peroxiredoxin-1	P35700	199	19507	50	8	44.1	4.58e-06	2.42e-06	1.89256	5	3
204	Aqp4	Isoform 1 of Aquaporin-4	P55088-2	301	34503.8	7	2	6.6	4.39e-07	2.32e-07	1.89224	3	2
205	Actr1a	Alpha-centractin	P61164	376	42695	37	10	36.4	2.15e-06	1.14e-06	1.88596	6	5
206	Ighg1	Ig gamma-1 chain C region secreted form	P01868	324	43466.8	586	15	56.8	9.79e-05	5.2e-05	1.88269	6	6
207	Ppp1cc	Isoform Gamma-2 of Serine/threonine-protein phosphatase PP1-gamma catalytic subunit	P63087-2	337	37049.8	6	5	17.3	4.89e-07	2.6e-07	1.88077	3	2
208	Basp1	Brain acid soluble protein 1	Q91XV3	226	22127.6	31	5	38.1	1.23e-06	6.56e-07	1.875	6	2
209	Sv2a	Synaptic vesicle glycoprotein 2A	Q9JIS5	742	82810.1	46	9	13.1	2.72e-06	1.46e-06	1.86301	5	3
210	Arpc2	Actin-related protein 2/3 complex subunit 2	Q9CVB6	300	34407.6	8	3	8.3	3.74e-07	2.01e-07	1.8607	3	2
211	Ywhab	Isoform Short of 14-3-3 protein beta/alpha	Q9CQV8-2	244	28140.9	23	9	36.1	3.7e-06	1.99e-06	1.8593	6	3
212	Glud1	Glutamate dehydrogenase 1, mitochondrial	P26443	558	61460.3	77	16	39.4	2.63e-06	1.42e-06	1.85211	6	3
213	Ndufs7	NADH dehydrogenase [ubiquinone] iron-sulfur protein 7, mitochondrial	Q9DC70	224	24720.8	21	4	14.7	8.71e-07	4.72e-07	1.84534	3	3
214	Psmc2	26S protease regulatory subunit 7	P46471	433	52959.3	27	8	23.3	5.57e-07	3.03e-07	1.83828	5	2
215	Capza1	F-actin-capping protein subunit alpha-1	P47753	286	33005.4	11	2	8.7	2.83e-07	1.56e-07	1.8141	5	2
216	Dctn1	Isoform 2 of Dynactin subunit 1	O08788-2	1243	137124	49	14	14.3	5.92e-07	3.27e-07	1.8104	5	3
217	Ampd2	AMP deaminase 2	A2AE27	824	94870	28	9	11.4	4.31e-07	2.39e-07	1.80335	5	2
218	Immt	Isoform 2 of MICOS complex subunit Mic60	Q8CAQ8-2	746	84064.3	62	21	29.2	1.43e-06	7.93e-07	1.80328	3	3
219	Pfkm	Isoform 2 of ATP-dependent 6-phosphofructokinase, muscle type	P47857-2	850	85430.7	35	15	22.4	1.1e-06	6.11e-07	1.80033	3	2
220	Slc4a1	Isoform Kidney of Band 3 anion transport protein	P04919-2	850	103340	14	4	6.1	3.32e-07	1.86e-07	1.78495	3	3
221	Hsph1	Isoform HSP105-beta of Heat shock protein 105 kDa	Q61699-2	814	91854.1	26	13	17.8	6.21e-07	3.48e-07	1.78448	6	3
222	Cyfip2	Cytoplasmic FMR1-interacting protein 2	Q5SQX6	1253	145925	13	6	5.3	1.08e-07	6.22e-08	1.73633	5	2
223	Ap3b2	AP-3 complex subunit beta-2	Q9JME5	1082	119442	94	21	23.4	1.87e-06	1.08e-06	1.73148	6	5
224	Tufm	Isoform 2 of Elongation factor Tu, mitochondrial	Q8BFR5-2	435	49633.1	25	10	29	1.08e-06	6.26e-07	1.72524	6	2
225	Ighg1	Ig gamma-1 chain C region secreted form (Fragment)	A0A075B5P4	324	43508.8	604	13	51.9	0.000124	7.19e-05	1.72462	6	6
226	Nlgn2	Neuroligin-2	Q69ZK9	836	91185.5	12	2	2.9	1.47e-07	8.58e-08	1.71329	3	2
227	N/A	Ig kappa chain V-II region 26-10	P01631	113	13185.7	97	5	23.9	0.000186	0.000109	1.70642	6	6
228	Slc2a1	Solute carrier family 2, facilitated glucose transporter member 1	P17809	492	54093.5	10	2	4.1	4.24e-07	2.49e-07	1.70281	3	2
229	Flot1	Flotillin-1	O08917	428	42320	9	4	11.8	1.43e-07	8.43e-08	1.69632	3	1
230	Stk38l	Isoform 2 of Serine/threonine-protein kinase 38-like	Q7TSE6-2	471	53863.3	22	5	13.1	8.48e-07	5e-07	1.696	3	3
231	Ywhah	14-3-3 protein eta	P68510	246	28266.1	54	15	46.7	4.57e-06	2.7e-06	1.69259	6	3
232	Pgam1	Phosphoglycerate mutase 1	Q9DBJ1	254	28885.9	17	4	21.7	1.06e-06	6.28e-07	1.6879	4	3
233	Rtn1	Reticulon-1	Q8K0T0	780	83736.7	41	12	24.6	1.77e-06	1.05e-06	1.68571	6	3
234	Atp1a3	Sodium/potassium-transporting ATPase subunit alpha-3	Q6PIC6	1013	111908	257	49	49.8	1.29e-05	7.72e-06	1.67098	6	6
235	Slc17a7	Vesicular glutamate transporter 1	Q3TXX4	560	61759.3	14	7	10.4	1.92e-06	1.15e-06	1.66957	3	3
236	Asrgl1	Isoaspartylptidase/L-asparaginase	Q8C0M9	326	34018.5	18	6	28.2	7.8e-07	4.69e-07	1.66311	5	4
237	Psmd2	26S proteasome non-ATPase regulatory subunit 2	Q8VDM4	908	100409	29	9	11.5	4.38e-07	2.64e-07	1.65909	6	3
238	Cyc1	Isoform 2 of Cytochrome c1, heme protein, mitochondrial	Q9D0M3-2	266	35395	7	4	26.7	1.15e-06	6.94e-07	1.65706	3	3
239	Eef1a2	Elongation factor 1-alpha 2	P62631	463	50548.4	57	14	36.5	3.38e-06	2.04e-06	1.65686	6	3
240	Prph	Isoform 5b ofripherin	P15331-3	461	52781	67	22	42.3	2.69e-06	1.63e-06	1.65031	6	3
241	Vdac1	Isoform Mt-VDAC1 of Voltage-dependent anion-selective channel protein 1	Q60932-2	283	30808.6	48	10	41.7	5.17e-06	3.14e-06	1.6465	6	3
242	Phb2	Prohibitin-2	O35129	299	33348	25	10	35.5	1.19e-06	7.23e-07	1.64592	3	3
243	Psmd4	26S proteasome non-ATPase regulatory subunit 4	O35226	376	40786.2	11	8	32.7	5.49e-07	3.37e-07	1.62908	4	2
244	Nefh	Neurofilament heavy polypeptide	P19246	1090	117248	188	39	32.4	5.01e-06	3.08e-06	1.62662	6	6
245	Sec22b	Vesicle-trafficking protein SEC22b	O08547	215	18946.7	10	4	25.9	2.8e-07	1.73e-07	1.6185	3	2
246	Atp5a1	ATP synthase subunit alpha	D3Z6F5	503	54704.8	186	28	61.2	1.36e-05	8.44e-06	1.61137	6	6
247	Cox4i1	Cytochrome c oxidase subunit 4 isoform 1, mitochondrial	P19783	169	19553.9	34	9	43.8	1.3e-05	8.12e-06	1.60099	5	3
248	Ndufb7	NADH dehydrogenase [ubiquinone] 1 beta subcomplex subunit 7	Q9CR61	137	16356.2	5	3	28.5	5.44e-07	3.4e-07	1.6	3	2
249	Slc25a3	Phosphate carrier protein, mitochondrial	Q8VEM8	357	39800.6	50	7	16	2.11e-06	1.32e-06	1.59848	6	3
250	Slc32a1	Isoform 2 of Vesicular inhibitory amino acid transporter	O35633-2	521	57487.6	36	12	28	1.13e-06	7.08e-07	1.59605	6	3
251	Sfxn3	Isoform 2 of Sideroflexin-3	Q91V61-2	288	31004	32	6	25.6	1.17e-06	7.34e-07	1.59401	3	3
252	Hnrnph1	Heterogeneous nuclear ribonucleoprotein H	O35737	449	51311.2	48	7	21.6	1.05e-06	6.59e-07	1.59332	6	3
253	Glul	Glutamine synthetase	P15105	373	42200.3	126	15	45.3	1.76e-05	1.11e-05	1.58559	6	6
254	Map2	Microtubule-associated protein 2	P20357	1828	199550	467	84	52.5	1.22e-05	7.73e-06	1.57827	5	5
255	Ywhae	14-3-3 protein epsilon	P62259	255	29227.5	93	18	67.1	1e-05	6.39e-06	1.56495	6	5
256	Map6	Microtubule-associated protein 6	Q7TSJ2	906	96660.8	156	38	48.9	3.94e-06	2.52e-06	1.56349	6	3
257	Ighm	Isoform 2 of Ig mu chain C region	P01872-2	475	52704.8	27	7	17.4	1.41e-06	9.08e-07	1.55286	4	3
258	Syt2	Synaptotagmin-2	P46097	422	47358.3	47	15	30.8	3.81e-06	2.46e-06	1.54878	6	3
259	Phb	Prohibitin	P67778	272	29873.9	30	10	42.6	2.31e-06	1.5e-06	1.54	3	3
260	N/A	Ig kappa chain C region	P01837	106	11788.6	193	12	95.3	0.000122	7.96e-05	1.53266	6	6
261	Aco2	Aconitate hydratase, mitochondrial	Q99KI0	780	85626.1	50	13	22.1	1.03e-06	6.77e-07	1.52142	4	3
262	Dnm1	Isoform 4 of Dynamin-1	P39053-4	864	97615.1	71	21	29.1	1.08e-06	7.1e-07	1.52113	5	2
263	Ywhaq	Isoform 2 of 14-3-3 protein theta	P68254-2	243	27832.8	42	13	47.7	4.86e-06	3.21e-06	1.51402	5	5
264	Hsp90aa1	Heat shock protein HSP 90-alpha	P07901	733	84950.9	73	25	35.3	2.75e-06	1.82e-06	1.51099	5	3
265	Uqcrc1	Cytochrome b-c1 complex subunit 1, mitochondrial	Q9CZ13	480	52944.6	61	11	27.3	4.39e-06	2.91e-06	1.50859	6	5
266	Clasp2	CLIP-associating protein 2	Q8BRT1	1286	141172	88	30	30.2	9.38e-07	6.24e-07	1.50321	6	5
267	Dynll2	Dynein light chain 2, cytoplasmic	Q9D0M5	89	10361.1	5	2	37.1	1.19e-06	7.93e-07	1.50063	3	1
MGI approved gene symbols and protein names, and UniProt accession numbers are shown. Peptide spectra matches (PSMs), number of peptides have been sequenced (Peptide Seqs), percentage of coverage, average of spectral counts from TAP-tagged Nav1.7 knock-in mice (KI) and littermate wild-type control mice (WT) and the ratio, and appearances from KI group and WT group are displayed.
